# Supplementary material for: A Comprehensive Evaluation of Nutritional Quality and Antioxidant Capacity of Different Chinese Eggplant Varieties Based on Multivariate Statistical Analysis
Source: Antioxidants (Basel). 2024 Dec 25;14(1):10. doi: 10.3390/antiox14010010 (PMC11761265; doi:10.3390/antiox14010010)
Supplement: Supplementary file 1 [file antioxidants-14-00010-s001.zip]

Archive with 1 entries (1 files):
- antioxidants-3351307-supplementary.pdf
